# Supplementary material for: Global Comparison of Changes in the Number of Test-Positive Cases and Deaths by Coronavirus Infection (COVID-19) in the World
Source: J Clin Med. 2020 Jun 18;9(6):1904. doi: 10.3390/jcm9061904 (PMC7356890; doi:10.3390/jcm9061904)
Supplement: Supplementary file 1 [file jcm-09-01904-s001.zip]

Archive with 14 entries (13 files):
- sup/
- __MACOSX/._sup
- sup/2_PCRtest.xlsx
- __MACOSX/sup/._2_PCRtest.xlsx
- sup/1_AnalysisOfCOVID-19.xlsx
- __MACOSX/sup/._1_AnalysisOfCOVID-19.xlsx
- sup/4_sample_script.ipynb
- __MACOSX/sup/._4_sample_script.ipynb
- sup/readme.rtf
- __MACOSX/sup/._readme.rtf
- sup/5_sample_script.ipynb.pdf
- __MACOSX/sup/._5_sample_script.ipynb.pdf
- sup/3_data.csv
- __MACOSX/sup/._3_data.csv
