# Supplementary material for: Global Comparison of Changes in the Number of Test-Positive Cases and Deaths by Coronavirus Infection (COVID-19) in the World
Source: J Clin Med. 2020 Jun 18;9(6):1904. doi: 10.3390/jcm9061904 (PMC7356890; doi:10.3390/jcm9061904)
Supplement: Supplementary file 1 [file jcm-09-01904-s001.zip › sup/3_data.csv]

iso-code	country	day	log10(NPDD)	lagtime	region	PCRtests	PCRpositive	PCRpositive_digitized	region_asia	region_latin_america	region_middle_east	region_western
410	Korea	1	-0.109578981	3	asia	477304	2.2	0	1	0	0	0
410	Korea	2	0.288249226	3	asia	477304	2.2	0	1	0	0	0
410	Korea	3	0.434249452	3	asia	477304	2.2	0	1	0	0	0
410	Korea	4	0.492341253	3	asia	477304	2.2	0	1	0	0	0
410	Korea	5	0.589167391	3	asia	477304	2.2	0	1	0	0	0
410	Korea	6	0.589167391	3	asia	477304	2.2	0	1	0	0	0
410	Korea	7	0.492341253	3	asia	477304	2.2	0	1	0	0	0
410	Korea	8	0.54344718	3	asia	477304	2.2	0	1	0	0	0
410	Korea	9	0.54344718	3	asia	477304	2.2	0	1	0	0	0
410	Korea	10	0.630631244	3	asia	477304	2.2	0	1	0	0	0
410	Korea	11	0.793371249	3	asia	477304	2.2	0	1	0	0	0
410	Korea	12	0.86799751	3	asia	477304	2.2	0	1	0	0	0
410	Korea	13	0.86799751	3	asia	477304	2.2	0	1	0	0	0
410	Korea	14	0.987174501	3	asia	477304	2.2	0	1	0	0	0
410	Korea	15	0.93166124	3	asia	477304	2.2	0	1	0	0	0
410	Korea	16	0.93166124	3	asia	477304	2.2	0	1	0	0	0
410	Korea	17	0.86799751	3	asia	477304	2.2	0	1	0	0	0
410	Korea	18	0.86799751	3	asia	477304	2.2	0	1	0	0	0
410	Korea	19	0.844477176	3	asia	477304	2.2	0	1	0	0	0
410	Korea	20	0.93166124	3	asia	477304	2.2	0	1	0	0	0
410	Korea	21	0.81967552	3	asia	477304	2.2	0	1	0	0	0
410	Korea	22	0.911423965	3	asia	477304	2.2	0	1	0	0	0
410	Korea	23	0.911423965	3	asia	477304	2.2	0	1	0	0	0
410	Korea	24	0.76529593	3	asia	477304	2.2	0	1	0	0	0
410	Korea	25	0.76529593	3	asia	477304	2.2	0	1	0	0	0
410	Korea	26	0.86799751	3	asia	477304	2.2	0	1	0	0	0
410	Korea	27	0.86799751	3	asia	477304	2.2	0	1	0	0	0
410	Korea	28	0.987174501	3	asia	477304	2.2	0	1	0	0	0
410	Korea	29	1.036389329	3	asia	477304	2.2	0	1	0	0	0
410	Korea	30	0.950948714	3	asia	477304	2.2	0	1	0	0	0
410	Korea	31	1.020568435	3	asia	477304	2.2	0	1	0	0	0
410	Korea	32	1.051615523	3	asia	477304	2.2	0	1	0	0	0
410	Korea	33	1.004192356	3	asia	477304	2.2	0	1	0	0	0
410	Korea	34	1.036389329	3	asia	477304	2.2	0	1	0	0	0
410	Korea	35	1.133283366	3	asia	477304	2.2	0	1	0	0	0
410	Korea	36	1.080590414	3	asia	477304	2.2	0	1	0	0	0
410	Korea	37	1.094366298	3	asia	477304	2.2	0	1	0	0	0
410	Korea	38	1.094366298	3	asia	477304	2.2	0	1	0	0	0
410	Korea	39	1.094366298	3	asia	477304	2.2	0	1	0	0	0
410	Korea	40	0.969415912	3	asia	477304	2.2	0	1	0	0	0
410	Korea	41	0.987174501	3	asia	477304	2.2	0	1	0	0	0
410	Korea	42	0.93166124	3	asia	477304	2.2	0	1	0	0	0
410	Korea	43	0.86799751	3	asia	477304	2.2	0	1	0	0	0
410	Korea	44	0.890253305	3	asia	477304	2.2	0	1	0	0	0
410	Korea	45	0.950948714	3	asia	477304	2.2	0	1	0	0	0
410	Korea	46	0.950948714	3	asia	477304	2.2	0	1	0	0	0
410	Korea	47	1.004192356	3	asia	477304	2.2	0	1	0	0	0
410	Korea	48	1.041511113	3	asia	477304	2.2	0	1	0	0	0
392	Japan	1	-0.024108864	7	asia	68771	7.8	1	1	0	0	0
392	Japan	2	0.152288344	7	asia	68771	7.8	1	1	0	0	0
392	Japan	3	0.311753861	7	asia	68771	7.8	1	1	0	0	0
392	Japan	4	0.343999069	7	asia	68771	7.8	1	1	0	0	0
392	Japan	5	0.311753861	7	asia	68771	7.8	1	1	0	0	0
392	Japan	6	0.277150614	7	asia	68771	7.8	1	1	0	0	0
392	Japan	7	0.311753861	7	asia	68771	7.8	1	1	0	0	0
392	Japan	8	0.152288344	7	asia	68771	7.8	1	1	0	0	0
392	Japan	9	0.101059355	7	asia	68771	7.8	1	1	0	0	0
392	Japan	10	0.239299479	7	asia	68771	7.8	1	1	0	0	0
392	Japan	11	0.239299479	7	asia	68771	7.8	1	1	0	0	0
392	Japan	12	0.101059355	7	asia	68771	7.8	1	1	0	0	0
392	Japan	13	0.311753861	7	asia	68771	7.8	1	1	0	0	0
392	Japan	14	0.311753861	7	asia	68771	7.8	1	1	0	0	0
392	Japan	15	0.197831693	7	asia	68771	7.8	1	1	0	0	0
392	Japan	16	0.197831693	7	asia	68771	7.8	1	1	0	0	0
392	Japan	17	0.197831693	7	asia	68771	7.8	1	1	0	0	0
392	Japan	18	0.101059355	7	asia	68771	7.8	1	1	0	0	0
392	Japan	19	0.197831693	7	asia	68771	7.8	1	1	0	0	0
392	Japan	20	0.239299479	7	asia	68771	7.8	1	1	0	0	0
392	Japan	21	0.239299479	7	asia	68771	7.8	1	1	0	0	0
392	Japan	22	0.197831693	7	asia	68771	7.8	1	1	0	0	0
392	Japan	23	0.101059355	7	asia	68771	7.8	1	1	0	0	0
392	Japan	24	0.239299479	7	asia	68771	7.8	1	1	0	0	0
392	Japan	25	0.37401474	7	asia	68771	7.8	1	1	0	0	0
392	Japan	26	0.343999069	7	asia	68771	7.8	1	1	0	0	0
392	Japan	27	0.428296814	7	asia	68771	7.8	1	1	0	0	0
392	Japan	28	0.559667278	7	asia	68771	7.8	1	1	0	0	0
392	Japan	29	0.428296814	7	asia	68771	7.8	1	1	0	0	0
392	Japan	30	0.419790586	7	asia	68771	7.8	1	1	0	0	0
702	Singapore	2	0.85308953	56	asia	65000	2	0	1	0	0	0
702	Singapore	3	0.85308953	56	asia	65000	2	0	1	0	0	0
702	Singapore	4	0.85308953	56	asia	65000	2	0	1	0	0	0
702	Singapore	5	0.85308953	56	asia	65000	2	0	1	0	0	0
702	Singapore	6	0.85308953	56	asia	65000	2	0	1	0	0	0
702	Singapore	8	1.029180789	56	asia	65000	2	0	1	0	0	0
702	Singapore	9	1.330210785	56	asia	65000	2	0	1	0	0	0
702	Singapore	10	1.455149521	56	asia	65000	2	0	1	0	0	0
702	Singapore	11	1.455149521	56	asia	65000	2	0	1	0	0	0
702	Singapore	12	1.455149521	56	asia	65000	2	0	1	0	0	0
702	Singapore	13	1.330210785	56	asia	65000	2	0	1	0	0	0
702	Singapore	14	1.154119526	56	asia	65000	2	0	1	0	0	0
702	Singapore	15	0.85308953	56	asia	65000	2	0	1	0	0	0
702	Singapore	16	1.029180789	56	asia	65000	2	0	1	0	0	0
702	Singapore	17	1.029180789	56	asia	65000	2	0	1	0	0	0
702	Singapore	18	0.85308953	56	asia	65000	2	0	1	0	0	0
702	Singapore	19	0.552059534	56	asia	65000	2	0	1	0	0	0
764	Thailand	1	-0.060480747	11	asia	23669	8.4	1	1	0	0	0
764	Thailand	2	0.064083436	11	asia	23669	8.4	1	1	0	0	0
764	Thailand	3	0.064083436	11	asia	23669	8.4	1	1	0	0	0
764	Thailand	4	-0.236572006	11	asia	23669	8.4	1	1	0	0	0
764	Thailand	5	-0.060480747	11	asia	23669	8.4	1	1	0	0	0
764	Thailand	6	0.240299582	11	asia	23669	8.4	1	1	0	0	0
764	Thailand	7	0.161068385	11	asia	23669	8.4	1	1	0	0	0
764	Thailand	8	0.307282047	11	asia	23669	8.4	1	1	0	0	0
764	Thailand	9	0.416474079	11	asia	23669	8.4	1	1	0	0	0
764	Thailand	10	0.541329578	11	asia	23669	8.4	1	1	0	0	0
764	Thailand	11	0.576110894	11	asia	23669	8.4	1	1	0	0	0
764	Thailand	12	0.666330744	11	asia	23669	8.4	1	1	0	0	0
764	Thailand	13	0.608312043	11	asia	23669	8.4	1	1	0	0	0
764	Thailand	14	0.638289535	11	asia	23669	8.4	1	1	0	0	0
764	Thailand	15	0.529173603	11	asia	23669	8.4	1	1	0	0	0
608	Philippines	1	-0.020907099	1	asia	24500	14.9	1	1	0	0	0
608	Philippines	2	0.32159843	1	asia	24500	14.9	1	1	0	0	0
608	Philippines	3	0.280350693	1	asia	24500	14.9	1	1	0	0	0
608	Philippines	4	0.35945602	1	asia	24500	14.9	1	1	0	0	0
608	Philippines	5	0.32159843	1	asia	24500	14.9	1	1	0	0	0
608	Philippines	6	0.35945602	1	asia	24500	14.9	1	1	0	0	0
608	Philippines	7	0.058426024	1	asia	24500	14.9	1	1	0	0	0
608	Philippines	8	0.394276527	1	asia	24500	14.9	1	1	0	0	0
608	Philippines	9	0.32159843	1	asia	24500	14.9	1	1	0	0	0
608	Philippines	10	0.484442208	1	asia	24500	14.9	1	1	0	0	0
608	Philippines	11	0.510679031	1	asia	24500	14.9	1	1	0	0	0
608	Philippines	12	0.581266805	1	asia	24500	14.9	1	1	0	0	0
608	Philippines	13	0.581266805	1	asia	24500	14.9	1	1	0	0	0
608	Philippines	14	0.74264659	1	asia	24500	14.9	1	1	0	0	0
608	Philippines	15	0.824321125	1	asia	24500	14.9	1	1	0	0	0
608	Philippines	16	0.836577275	1	asia	24500	14.9	1	1	0	0	0
608	Philippines	17	0.979229593	1	asia	24500	14.9	1	1	0	0	0
608	Philippines	18	0.913707914	1	asia	24500	14.9	1	1	0	0	0
608	Philippines	19	0.903524064	1	asia	24500	14.9	1	1	0	0	0
608	Philippines	20	0.871339381	1	asia	24500	14.9	1	1	0	0	0
608	Philippines	21	1.09317645	1	asia	24500	14.9	1	1	0	0	0
608	Philippines	22	1.028449243	1	asia	24500	14.9	1	1	0	0	0
608	Philippines	23	1.086431021	1	asia	24500	14.9	1	1	0	0	0
608	Philippines	24	1.106326912	1	asia	24500	14.9	1	1	0	0	0
608	Philippines	25	1.125351121	1	asia	24500	14.9	1	1	0	0	0
608	Philippines	26	1.020609853	1	asia	24500	14.9	1	1	0	0	0
458	Malaysia	1	0.102090526	14	asia	63367	6.7	0	1	0	0	0
458	Malaysia	2	0.102090526	14	asia	63367	6.7	0	1	0	0	0
458	Malaysia	3	0.102090526	14	asia	63367	6.7	0	1	0	0	0
458	Malaysia	4	0.102090526	14	asia	63367	6.7	0	1	0	0	0
458	Malaysia	5	0.403120521	14	asia	63367	6.7	0	1	0	0	0
458	Malaysia	6	0.704150517	14	asia	63367	6.7	0	1	0	0	0
458	Malaysia	7	0.880241776	14	asia	63367	6.7	0	1	0	0	0
458	Malaysia	8	0.91503029	14	asia	63367	6.7	0	1	0	0	0
458	Malaysia	9	1.031529646	14	asia	63367	6.7	0	1	0	0	0
458	Malaysia	10	1.0798322	14	asia	63367	6.7	0	1	0	0	0
458	Malaysia	11	1.005180513	14	asia	63367	6.7	0	1	0	0	0
458	Malaysia	12	0.91503029	14	asia	63367	6.7	0	1	0	0	0
458	Malaysia	13	1.0798322	14	asia	63367	6.7	0	1	0	0	0
458	Malaysia	14	1.056333035	14	asia	63367	6.7	0	1	0	0	0
458	Malaysia	15	0.947188566	14	asia	63367	6.7	0	1	0	0	0
458	Malaysia	16	1.0798322	14	asia	63367	6.7	0	1	0	0	0
458	Malaysia	17	1.162803292	14	asia	63367	6.7	0	1	0	0	0
458	Malaysia	18	1.0798322	14	asia	63367	6.7	0	1	0	0	0
458	Malaysia	19	1.102090526	14	asia	63367	6.7	0	1	0	0	0
458	Malaysia	20	1.181271772	14	asia	63367	6.7	0	1	0	0	0
458	Malaysia	21	1.031529646	14	asia	63367	6.7	0	1	0	0	0
458	Malaysia	22	0.91503029	14	asia	63367	6.7	0	1	0	0	0
458	Malaysia	23	0.80106053	14	asia	63367	6.7	0	1	0	0	0
360	Indonesia	1	0.055378331	1	asia	16848	19.5	2	1	0	0	0
360	Indonesia	2	0.180412633	1	asia	16848	19.5	2	1	0	0	0
360	Indonesia	3	0.397940009	1	asia	16848	19.5	2	1	0	0	0
360	Indonesia	4	0.51295108	1	asia	16848	19.5	2	1	0	0	0
360	Indonesia	5	0.522835314	1	asia	16848	19.5	2	1	0	0	0
360	Indonesia	6	0.435685138	1	asia	16848	19.5	2	1	0	0	0
360	Indonesia	7	0.397940009	1	asia	16848	19.5	2	1	0	0	0
360	Indonesia	8	0.481442629	1	asia	16848	19.5	2	1	0	0	0
360	Indonesia	9	0.470557485	1	asia	16848	19.5	2	1	0	0	0
360	Indonesia	10	0.60368555	1	asia	16848	19.5	2	1	0	0	0
360	Indonesia	11	0.650307523	1	asia	16848	19.5	2	1	0	0	0
360	Indonesia	12	0.685562611	1	asia	16848	19.5	2	1	0	0	0
360	Indonesia	13	0.642860053	1	asia	16848	19.5	2	1	0	0	0
360	Indonesia	14	0.724521627	1	asia	16848	19.5	2	1	0	0	0
360	Indonesia	15	0.711975854	1	asia	16848	19.5	2	1	0	0	0
360	Indonesia	16	0.705521613	1	asia	16848	19.5	2	1	0	0	0
360	Indonesia	17	0.7182525	1	asia	16848	19.5	2	1	0	0	0
360	Indonesia	18	0.67182056	1	asia	16848	19.5	2	1	0	0	0
360	Indonesia	19	0.595385981	1	asia	16848	19.5	2	1	0	0	0
360	Indonesia	20	0.587037118	1	asia	16848	19.5	2	1	0	0	0
360	Indonesia	21	0.57840997	1	asia	16848	19.5	2	1	0	0	0
586	Pakistan	1	0.006466042	14	asia	54706	8.4	1	1	0	0	0
586	Pakistan	2	0.237040791	14	asia	54706	8.4	1	1	0	0	0
586	Pakistan	3	0.349083169	14	asia	54706	8.4	1	1	0	0	0
586	Pakistan	4	0.307496038	14	asia	54706	8.4	1	1	0	0	0
586	Pakistan	5	0.261738547	14	asia	54706	8.4	1	1	0	0	0
586	Pakistan	6	0.237040791	14	asia	54706	8.4	1	1	0	0	0
586	Pakistan	7	0.386855529	14	asia	54706	8.4	1	1	0	0	0
586	Pakistan	8	0.368286885	14	asia	54706	8.4	1	1	0	0	0
586	Pakistan	9	0.437909036	14	asia	54706	8.4	1	1	0	0	0
586	Pakistan	10	0.590172832	14	asia	54706	8.4	1	1	0	0	0
158	Taiwan	2	0.401917251	13	asia	43886	0.87	0	1	0	0	0
158	Taiwan	3	0.401917251	13	asia	43886	0.87	0	1	0	0	0
158	Taiwan	4	0.401917251	13	asia	43886	0.87	0	1	0	0	0
158	Taiwan	5	0.401917251	13	asia	43886	0.87	0	1	0	0	0
158	Taiwan	6	0.401917251	13	asia	43886	0.87	0	1	0	0	0
356	India	1	-0.019542108	6	asia	144910	3.9	0	1	0	0	0
356	India	2	0.142702246	6	asia	144910	3.9	0	1	0	0	0
356	India	3	0.253338005	6	asia	144910	3.9	0	1	0	0	0
376	Israel	1	0.838030083	25	middle_east	138597	7.3	1	0	0	1	0
376	Israel	2	0.962984584	25	middle_east	138597	7.3	1	0	0	1	0
376	Israel	3	1.206015877	25	middle_east	138597	7.3	1	0	0	1	0
376	Israel	4	1.315151338	25	middle_east	138597	7.3	1	0	0	1	0
376	Israel	5	1.402312979	25	middle_east	138597	7.3	1	0	0	1	0
376	Israel	6	1.440090074	25	middle_east	138597	7.3	1	0	0	1	0
376	Israel	7	1.440090074	25	middle_east	138597	7.3	1	0	0	1	0
376	Israel	8	1.440090074	25	middle_east	138597	7.3	1	0	0	1	0
376	Israel	9	1.402312979	25	middle_east	138597	7.3	1	0	0	1	0
376	Israel	10	1.703334375	25	middle_east	138597	7.3	1	0	0	1	0
376	Israel	11	1.74112007	25	middle_east	138597	7.3	1	0	0	1	0
376	Israel	12	1.823311175	25	middle_east	138597	7.3	1	0	0	1	0
376	Israel	13	1.823311175	25	middle_east	138597	7.3	1	0	0	1	0
376	Israel	14	1.917216584	25	middle_east	138597	7.3	1	0	0	1	0
376	Israel	15	1.852272556	25	middle_east	138597	7.3	1	0	0	1	0
376	Israel	16	1.861516489	25	middle_east	138597	7.3	1	0	0	1	0
364	Iran	1	0.713910354	4	middle_east	211136	29.6	2	0	0	1	0
364	Iran	2	0.806654724	4	middle_east	211136	29.6	2	0	0	1	0
364	Iran	3	0.88303651	4	middle_east	211136	29.6	2	0	0	1	0
364	Iran	4	0.982768577	4	middle_east	211136	29.6	2	0	0	1	0
364	Iran	5	1.063783561	4	middle_east	211136	29.6	2	0	0	1	0
364	Iran	6	1.099266172	4	middle_east	211136	29.6	2	0	0	1	0
364	Iran	7	1.155123394	4	middle_east	211136	29.6	2	0	0	1	0
364	Iran	8	1.197859232	4	middle_east	211136	29.6	2	0	0	1	0
364	Iran	9	1.236789099	4	middle_east	211136	29.6	2	0	0	1	0
364	Iran	10	1.289321338	4	middle_east	211136	29.6	2	0	0	1	0
364	Iran	11	1.459874769	4	middle_east	211136	29.6	2	0	0	1	0
364	Iran	12	1.553057325	4	middle_east	211136	29.6	2	0	0	1	0
364	Iran	13	1.656510251	4	middle_east	211136	29.6	2	0	0	1	0
364	Iran	14	1.753414517	4	middle_east	211136	29.6	2	0	0	1	0
364	Iran	15	1.845004967	4	middle_east	211136	29.6	2	0	0	1	0
364	Iran	16	1.896840251	4	middle_east	211136	29.6	2	0	0	1	0
364	Iran	17	1.964561315	4	middle_east	211136	29.6	2	0	0	1	0
364	Iran	18	2.02817663	4	middle_east	211136	29.6	2	0	0	1	0
364	Iran	19	2.089788578	4	middle_east	211136	29.6	2	0	0	1	0
364	Iran	20	2.139101066	4	middle_east	211136	29.6	2	0	0	1	0
364	Iran	21	2.184779416	4	middle_east	211136	29.6	2	0	0	1	0
364	Iran	22	2.219702383	4	middle_east	211136	29.6	2	0	0	1	0
364	Iran	23	2.242335164	4	middle_east	211136	29.6	2	0	0	1	0
364	Iran	24	2.238643161	4	middle_east	211136	29.6	2	0	0	1	0
364	Iran	25	2.234919503	4	middle_east	211136	29.6	2	0	0	1	0
364	Iran	26	2.222276753	4	middle_east	211136	29.6	2	0	0	1	0
364	Iran	27	2.204600155	4	middle_east	211136	29.6	2	0	0	1	0
364	Iran	28	2.20057419	4	middle_east	211136	29.6	2	0	0	1	0
364	Iran	29	2.222916669	4	middle_east	211136	29.6	2	0	0	1	0
364	Iran	30	2.232421751	4	middle_east	211136	29.6	2	0	0	1	0
364	Iran	31	2.239877319	4	middle_east	211136	29.6	2	0	0	1	0
364	Iran	32	2.240491838	4	middle_east	211136	29.6	2	0	0	1	0
364	Iran	33	2.22419627	4	middle_east	211136	29.6	2	0	0	1	0
364	Iran	34	2.213854968	4	middle_east	211136	29.6	2	0	0	1	0
364	Iran	35	2.209914275	4	middle_east	211136	29.6	2	0	0	1	0
364	Iran	36	2.199897725	4	middle_east	211136	29.6	2	0	0	1	0
364	Iran	37	2.107691498	4	middle_east	211136	29.6	2	0	0	1	0
364	Iran	38	2.23367369	4	middle_east	211136	29.6	2	0	0	1	0
364	Iran	39	2.239877319	4	middle_east	211136	29.6	2	0	0	1	0
364	Iran	40	2.238643161	4	middle_east	211136	29.6	2	0	0	1	0
364	Iran	41	2.244168224	4	middle_east	211136	29.6	2	0	0	1	0
364	Iran	42	2.236786582	4	middle_east	211136	29.6	2	0	0	1	0
682	Saudi Arabia	1	0.561459171	20	middle_east	9626	25.4	2	0	0	1	0
682	Saudi Arabia	2	0.62838893	20	middle_east	9626	25.4	2	0	0	1	0
682	Saudi Arabia	3	0.897242103	20	middle_east	9626	25.4	2	0	0	1	0
682	Saudi Arabia	4	1.013763855	20	middle_east	9626	25.4	2	0	0	1	0
682	Saudi Arabia	5	0.897242103	20	middle_east	9626	25.4	2	0	0	1	0
682	Saudi Arabia	6	1.105510185	20	middle_east	9626	25.4	2	0	0	1	0
682	Saudi Arabia	7	1.163519163	20	middle_east	9626	25.4	2	0	0	1	0
682	Saudi Arabia	8	1.125741439	20	middle_east	9626	25.4	2	0	0	1	0
682	Saudi Arabia	9	1.084325995	20	middle_east	9626	25.4	2	0	0	1	0
682	Saudi Arabia	10	1.084325995	20	middle_east	9626	25.4	2	0	0	1	0
792	Turkey	1	0.715752717	5	middle_east	276338	15.3	1	0	0	1	0
792	Turkey	2	0.870696458	5	middle_east	276338	15.3	1	0	0	1	0
792	Turkey	3	0.949877704	5	middle_east	276338	15.3	1	0	0	1	0
792	Turkey	4	0.995635195	5	middle_east	276338	15.3	1	0	0	1	0
792	Turkey	5	1.092545208	5	middle_east	276338	15.3	1	0	0	1	0
792	Turkey	6	1.125968963	5	middle_east	276338	15.3	1	0	0	1	0
792	Turkey	7	1.185966893	5	middle_east	276338	15.3	1	0	0	1	0
792	Turkey	8	1.244821195	5	middle_east	276338	15.3	1	0	0	1	0
792	Turkey	9	1.333084371	5	middle_east	276338	15.3	1	0	0	1	0
792	Turkey	10	1.430993652	5	middle_east	276338	15.3	1	0	0	1	0
792	Turkey	11	1.536583692	5	middle_east	276338	15.3	1	0	0	1	0
792	Turkey	12	1.660732704	5	middle_east	276338	15.3	1	0	0	1	0
792	Turkey	13	1.788019809	5	middle_east	276338	15.3	1	0	0	1	0
792	Turkey	14	1.861910597	5	middle_east	276338	15.3	1	0	0	1	0
792	Turkey	15	1.916011533	5	middle_east	276338	15.3	1	0	0	1	0
792	Turkey	16	1.949867955	5	middle_east	276338	15.3	1	0	0	1	0
792	Turkey	17	1.964108709	5	middle_east	276338	15.3	1	0	0	1	0
792	Turkey	18	1.960589681	5	middle_east	276338	15.3	1	0	0	1	0
792	Turkey	19	1.965662571	5	middle_east	276338	15.3	1	0	0	1	0
36	Australia	1	0.688241796	24	western	338449	1.8	0	0	0	0	1
36	Australia	2	0.688241796	24	western	338449	1.8	0	0	0	0	1
36	Australia	3	0.755188586	24	western	338449	1.8	0	0	0	0	1
36	Australia	4	0.813180533	24	western	338449	1.8	0	0	0	0	1
36	Australia	5	0.951483231	24	western	338449	1.8	0	0	0	0	1
36	Australia	6	0.755188586	24	western	338449	1.8	0	0	0	0	1
36	Australia	7	0.813180533	24	western	338449	1.8	0	0	0	0	1
36	Australia	8	0.864333055	24	western	338449	1.8	0	0	0	0	1
36	Australia	9	1.056218581	24	western	338449	1.8	0	0	0	0	1
36	Australia	10	1.086181805	24	western	338449	1.8	0	0	0	0	1
36	Australia	11	1.114210528	24	western	338449	1.8	0	0	0	0	1
36	Australia	12	1.23230984	24	western	338449	1.8	0	0	0	0	1
36	Australia	13	1.252513226	24	western	338449	1.8	0	0	0	0	1
36	Australia	14	1.17333198	24	western	338449	1.8	0	0	0	0	1
380	Italy	1	0.695481676	6	western	853369	16.8	1	0	0	0	1
380	Italy	2	0.79816706	6	western	853369	16.8	1	0	0	0	1
380	Italy	3	0.881156321	6	western	853369	16.8	1	0	0	0	1
380	Italy	4	0.89965638	6	western	853369	16.8	1	0	0	0	1
380	Italy	5	1.121494186	6	western	853369	16.8	1	0	0	0	1
380	Italy	6	1.318751814	6	western	853369	16.8	1	0	0	0	1
380	Italy	7	1.453914321	6	western	853369	16.8	1	0	0	0	1
380	Italy	8	1.59496681	6	western	853369	16.8	1	0	0	0	1
380	Italy	9	1.728929753	6	western	853369	16.8	1	0	0	0	1
380	Italy	10	1.777093179	6	western	853369	16.8	1	0	0	0	1
380	Italy	11	1.975785534	6	western	853369	16.8	1	0	0	0	1
380	Italy	12	2.072088064	6	western	853369	16.8	1	0	0	0	1
380	Italy	13	2.20336474	6	western	853369	16.8	1	0	0	0	1
380	Italy	14	2.318758068	6	western	853369	16.8	1	0	0	0	1
380	Italy	15	2.413180694	6	western	853369	16.8	1	0	0	0	1
380	Italy	16	2.474624134	6	western	853369	16.8	1	0	0	0	1
380	Italy	17	2.509312763	6	western	853369	16.8	1	0	0	0	1
380	Italy	18	2.591300621	6	western	853369	16.8	1	0	0	0	1
380	Italy	19	2.643596759	6	western	853369	16.8	1	0	0	0	1
380	Italy	20	2.692312752	6	western	853369	16.8	1	0	0	0	1
380	Italy	21	2.752414177	6	western	853369	16.8	1	0	0	0	1
380	Italy	22	2.813001543	6	western	853369	16.8	1	0	0	0	1
380	Italy	23	2.865966966	6	western	853369	16.8	1	0	0	0	1
380	Italy	24	2.945766875	6	western	853369	16.8	1	0	0	0	1
380	Italy	25	2.992321066	6	western	853369	16.8	1	0	0	0	1
380	Italy	26	3.010639964	6	western	853369	16.8	1	0	0	0	1
380	Italy	27	3.052554668	6	western	853369	16.8	1	0	0	0	1
380	Italy	28	3.060123059	6	western	853369	16.8	1	0	0	0	1
380	Italy	29	3.042904554	6	western	853369	16.8	1	0	0	0	1
380	Italy	30	3.082899133	6	western	853369	16.8	1	0	0	0	1
380	Italy	31	3.115575234	6	western	853369	16.8	1	0	0	0	1
380	Italy	32	3.117222891	6	western	853369	16.8	1	0	0	0	1
380	Italy	33	3.130716422	6	western	853369	16.8	1	0	0	0	1
380	Italy	34	3.149337372	6	western	853369	16.8	1	0	0	0	1
380	Italy	35	3.123752362	6	western	853369	16.8	1	0	0	0	1
380	Italy	36	3.109814021	6	western	853369	16.8	1	0	0	0	1
380	Italy	37	3.110482975	6	western	853369	16.8	1	0	0	0	1
380	Italy	38	3.095874812	6	western	853369	16.8	1	0	0	0	1
380	Italy	39	3.058368697	6	western	853369	16.8	1	0	0	0	1
380	Italy	40	3.046790447	6	western	853369	16.8	1	0	0	0	1
380	Italy	41	3.026193622	6	western	853369	16.8	1	0	0	0	1
380	Italy	42	2.988503663	6	western	853369	16.8	1	0	0	0	1
250	France	1	0.651084089	10	western	224254	24.4	2	0	0	0	1
250	France	2	0.889973638	10	western	224254	24.4	2	0	0	0	1
250	France	3	0.889973638	10	western	224254	24.4	2	0	0	0	1
250	France	4	1.066102197	10	western	224254	24.4	2	0	0	0	1
250	France	5	1.182585825	10	western	224254	24.4	2	0	0	0	1
250	France	6	1.253168326	10	western	224254	24.4	2	0	0	0	1
250	France	7	1.260357642	10	western	224254	24.4	2	0	0	0	1
250	France	8	1.448149572	10	western	224254	24.4	2	0	0	0	1
250	France	9	1.475017076	10	western	224254	24.4	2	0	0	0	1
250	France	10	1.531925755	10	western	224254	24.4	2	0	0	0	1
250	France	11	1.692503224	10	western	224254	24.4	2	0	0	0	1
250	France	12	1.923725725	10	western	224254	24.4	2	0	0	0	1
250	France	13	1.984221174	10	western	224254	24.4	2	0	0	0	1
250	France	14	2.092021984	10	western	224254	24.4	2	0	0	0	1
250	France	15	2.173119224	10	western	224254	24.4	2	0	0	0	1
250	France	16	2.264600621	10	western	224254	24.4	2	0	0	0	1
250	France	17	2.337151652	10	western	224254	24.4	2	0	0	0	1
250	France	18	2.419995378	10	western	224254	24.4	2	0	0	0	1
250	France	19	2.52963308	10	western	224254	24.4	2	0	0	0	1
250	France	20	2.595922591	10	western	224254	24.4	2	0	0	0	1
250	France	21	2.637584784	10	western	224254	24.4	2	0	0	0	1
250	France	22	2.652844655	10	western	224254	24.4	2	0	0	0	1
250	France	23	2.703677342	10	western	224254	24.4	2	0	0	0	1
250	France	24	2.736758927	10	western	224254	24.4	2	0	0	0	1
250	France	25	2.784010711	10	western	224254	24.4	2	0	0	0	1
250	France	26	2.815265528	10	western	224254	24.4	2	0	0	0	1
250	France	27	3.066195804	10	western	224254	24.4	2	0	0	0	1
250	France	28	3.131693072	10	western	224254	24.4	2	0	0	0	1
250	France	29	3.133508251	10	western	224254	24.4	2	0	0	0	1
250	France	30	3.163350741	10	western	224254	24.4	2	0	0	0	1
250	France	31	3.240316064	10	western	224254	24.4	2	0	0	0	1
250	France	32	3.139034854	10	western	224254	24.4	2	0	0	0	1
276	Germany	1	0.286231854	19	western	1317887	7.7	1	0	0	0	1
276	Germany	2	0.927113612	19	western	1317887	7.7	1	0	0	0	1
276	Germany	3	0.90156729	19	western	1317887	7.7	1	0	0	0	1
276	Germany	4	1.115444083	19	western	1317887	7.7	1	0	0	0	1
276	Germany	5	1.29154644	19	western	1317887	7.7	1	0	0	0	1
276	Germany	6	1.436130829	19	western	1317887	7.7	1	0	0	0	1
276	Germany	7	1.408358701	19	western	1317887	7.7	1	0	0	0	1
276	Germany	8	1.567743713	19	western	1317887	7.7	1	0	0	0	1
276	Germany	9	1.652565416	19	western	1317887	7.7	1	0	0	0	1
276	Germany	10	1.74666533	19	western	1317887	7.7	1	0	0	0	1
276	Germany	11	1.803006199	19	western	1317887	7.7	1	0	0	0	1
276	Germany	12	1.868773708	19	western	1317887	7.7	1	0	0	0	1
276	Germany	13	1.968510967	19	western	1317887	7.7	1	0	0	0	1
276	Germany	14	2.063385907	19	western	1317887	7.7	1	0	0	0	1
276	Germany	15	2.121040876	19	western	1317887	7.7	1	0	0	0	1
276	Germany	16	2.067000143	19	western	1317887	7.7	1	0	0	0	1
276	Germany	17	2.132787824	19	western	1317887	7.7	1	0	0	0	1
276	Germany	18	2.263292757	19	western	1317887	7.7	1	0	0	0	1
276	Germany	19	2.229389997	19	western	1317887	7.7	1	0	0	0	1
276	Germany	20	2.249340245	19	western	1317887	7.7	1	0	0	0	1
276	Germany	21	2.378248871	19	western	1317887	7.7	1	0	0	0	1
276	Germany	22	2.320067316	19	western	1317887	7.7	1	0	0	0	1
203	Czechia	1	0.750816843	21	western	114854	4.8	0	0	0	0	1
203	Czechia	2	1.051846838	21	western	114854	4.8	0	0	0	0	1
203	Czechia	3	1.227912402	21	western	114854	4.8	0	0	0	0	1
203	Czechia	4	1.176756667	21	western	114854	4.8	0	0	0	0	1
203	Czechia	5	1.273672462	21	western	114854	4.8	0	0	0	0	1
203	Czechia	6	1.387621151	21	western	114854	4.8	0	0	0	0	1
203	Czechia	7	1.528955245	21	western	114854	4.8	0	0	0	0	1
203	Czechia	8	1.616107757	21	western	114854	4.8	0	0	0	0	1
203	Czechia	9	1.750801425	21	western	114854	4.8	0	0	0	0	1
203	Czechia	10	1.792195512	21	western	114854	4.8	0	0	0	0	1
203	Czechia	11	1.841884812	21	western	114854	4.8	0	0	0	0	1
203	Czechia	12	1.817750418	21	western	114854	4.8	0	0	0	0	1
203	Czechia	13	1.829985241	21	western	114854	4.8	0	0	0	0	1
203	Czechia	14	1.864742406	21	western	114854	4.8	0	0	0	0	1
203	Czechia	15	1.917132497	21	western	114854	4.8	0	0	0	0	1
203	Czechia	16	1.957927982	21	western	114854	4.8	0	0	0	0	1
642	Romania	1	0.855397997	16	western	55430	9.9	1	0	0	0	1
642	Romania	2	1.051731196	16	western	55430	9.9	1	0	0	0	1
642	Romania	3	1.124275932	16	western	55430	9.9	1	0	0	0	1
642	Romania	4	1.240773825	16	western	55430	9.9	1	0	0	0	1
642	Romania	5	1.352741915	16	western	55430	9.9	1	0	0	0	1
642	Romania	6	1.352741915	16	western	55430	9.9	1	0	0	0	1
642	Romania	7	1.472727203	16	western	55430	9.9	1	0	0	0	1
642	Romania	8	1.501689012	16	western	55430	9.9	1	0	0	0	1
642	Romania	9	1.726327768	16	western	55430	9.9	1	0	0	0	1
642	Romania	10	1.795657602	16	western	55430	9.9	1	0	0	0	1
642	Romania	11	1.823239412	16	western	55430	9.9	1	0	0	0	1
642	Romania	12	1.978810267	16	western	55430	9.9	1	0	0	0	1
642	Romania	13	1.997097924	16	western	55430	9.9	1	0	0	0	1
642	Romania	14	1.90795389	16	western	55430	9.9	1	0	0	0	1
642	Romania	15	1.867661905	16	western	55430	9.9	1	0	0	0	1
642	Romania	16	1.954811545	16	western	55430	9.9	1	0	0	0	1
642	Romania	17	1.844961526	16	western	55430	9.9	1	0	0	0	1
724	Spain	1	0.330616667	10	western	355000	7	1	0	0	0	1
724	Spain	2	1.063070526	10	western	355000	7	1	0	0	0	1
724	Spain	3	1.13684735	10	western	355000	7	1	0	0	0	1
724	Spain	4	1.254958735	10	western	355000	7	1	0	0	0	1
724	Spain	5	1.529340509	10	western	355000	7	1	0	0	0	1
724	Spain	6	1.696172845	10	western	355000	7	1	0	0	0	1
724	Spain	7	1.665139907	10	western	355000	7	1	0	0	0	1
724	Spain	8	2.034832924	10	western	355000	7	1	0	0	0	1
724	Spain	9	2.050016081	10	western	355000	7	1	0	0	0	1
724	Spain	10	2.241307354	10	western	355000	7	1	0	0	0	1
724	Spain	11	2.310232227	10	western	355000	7	1	0	0	0	1
724	Spain	12	2.431743204	10	western	355000	7	1	0	0	0	1
724	Spain	13	2.485411917	10	western	355000	7	1	0	0	0	1
724	Spain	14	2.63903403	10	western	355000	7	1	0	0	0	1
724	Spain	15	2.721264726	10	western	355000	7	1	0	0	0	1
724	Spain	16	2.831468554	10	western	355000	7	1	0	0	0	1
724	Spain	17	2.917045239	10	western	355000	7	1	0	0	0	1
724	Spain	18	3.017676787	10	western	355000	7	1	0	0	0	1
724	Spain	19	3.07309413	10	western	355000	7	1	0	0	0	1
724	Spain	20	3.128365984	10	western	355000	7	1	0	0	0	1
724	Spain	21	3.176772567	10	western	355000	7	1	0	0	0	1
724	Spain	22	3.215138486	10	western	355000	7	1	0	0	0	1
724	Spain	23	3.223445318	10	western	355000	7	1	0	0	0	1
724	Spain	24	3.244497058	10	western	355000	7	1	0	0	0	1
724	Spain	25	3.25444511	10	western	355000	7	1	0	0	0	1
724	Spain	26	3.266492524	10	western	355000	7	1	0	0	0	1
724	Spain	27	3.275856127	10	western	355000	7	1	0	0	0	1
724	Spain	28	3.27556034	10	western	355000	7	1	0	0	0	1
724	Spain	29	3.257950823	10	western	355000	7	1	0	0	0	1
724	Spain	30	3.233990293	10	western	355000	7	1	0	0	0	1
724	Spain	31	3.210924985	10	western	355000	7	1	0	0	0	1
724	Spain	32	3.166162409	10	western	355000	7	1	0	0	0	1
620	Portugal	1	0.765743041	15	western	131127	10	1	0	0	0	1
620	Portugal	2	1.066773037	15	western	131127	10	1	0	0	0	1
620	Portugal	3	1.367803033	15	western	131127	10	1	0	0	0	1
620	Portugal	4	1.40255368	15	western	131127	10	1	0	0	0	1
620	Portugal	5	1.610830441	15	western	131127	10	1	0	0	0	1
620	Portugal	6	1.765735593	15	western	131127	10	1	0	0	0	1
620	Portugal	7	1.856813446	15	western	131127	10	1	0	0	0	1
620	Portugal	8	1.969853714	15	western	131127	10	1	0	0	0	1
620	Portugal	9	2.081005067	15	western	131127	10	1	0	0	0	1
620	Portugal	10	2.175105741	15	western	131127	10	1	0	0	0	1
620	Portugal	11	2.223114176	15	western	131127	10	1	0	0	0	1
620	Portugal	12	2.275387378	15	western	131127	10	1	0	0	0	1
620	Portugal	13	2.288613594	15	western	131127	10	1	0	0	0	1
620	Portugal	14	2.333936713	15	western	131127	10	1	0	0	0	1
620	Portugal	15	2.326040768	15	western	131127	10	1	0	0	0	1
620	Portugal	16	2.392419057	15	western	131127	10	1	0	0	0	1
620	Portugal	17	2.388985238	15	western	131127	10	1	0	0	0	1
620	Portugal	18	2.418948935	15	western	131127	10	1	0	0	0	1
620	Portugal	19	2.382036865	15	western	131127	10	1	0	0	0	1
620	Portugal	20	2.422153028	15	western	131127	10	1	0	0	0	1
620	Portugal	21	2.408090651	15	western	131127	10	1	0	0	0	1
528	Netherlands	1	0.366982976	13	western	101534	21.4	2	0	0	0	1
528	Netherlands	2	1.020236944	13	western	101534	21.4	2	0	0	0	1
528	Netherlands	3	1.270119599	13	western	101534	21.4	2	0	0	0	1
528	Netherlands	4	1.344765489	13	western	101534	21.4	2	0	0	0	1
528	Netherlands	5	1.645785667	13	western	101534	21.4	2	0	0	0	1
528	Netherlands	6	1.790285164	13	western	101534	21.4	2	0	0	0	1
528	Netherlands	7	1.872185419	13	western	101534	21.4	2	0	0	0	1
528	Netherlands	8	2.00050349	13	western	101534	21.4	2	0	0	0	1
528	Netherlands	9	2.1152243	13	western	101534	21.4	2	0	0	0	1
528	Netherlands	10	2.199546754	13	western	101534	21.4	2	0	0	0	1
528	Netherlands	11	2.256337632	13	western	101534	21.4	2	0	0	0	1
528	Netherlands	12	2.367037073	13	western	101534	21.4	2	0	0	0	1
528	Netherlands	13	2.463946713	13	western	101534	21.4	2	0	0	0	1
528	Netherlands	14	2.540223078	13	western	101534	21.4	2	0	0	0	1
528	Netherlands	15	2.630672923	13	western	101534	21.4	2	0	0	0	1
528	Netherlands	16	2.695416002	13	western	101534	21.4	2	0	0	0	1
528	Netherlands	17	2.760611692	13	western	101534	21.4	2	0	0	0	1
528	Netherlands	18	2.771870305	13	western	101534	21.4	2	0	0	0	1
528	Netherlands	19	2.847762005	13	western	101534	21.4	2	0	0	0	1
528	Netherlands	20	2.863274669	13	western	101534	21.4	2	0	0	0	1
528	Netherlands	21	2.911104851	13	western	101534	21.4	2	0	0	0	1
528	Netherlands	22	2.920919672	13	western	101534	21.4	2	0	0	0	1
528	Netherlands	23	2.961981755	13	western	101534	21.4	2	0	0	0	1
528	Netherlands	24	2.927541275	13	western	101534	21.4	2	0	0	0	1
528	Netherlands	25	2.907366209	13	western	101534	21.4	2	0	0	0	1
528	Netherlands	26	2.947961809	13	western	101534	21.4	2	0	0	0	1
528	Netherlands	27	2.941067968	13	western	101534	21.4	2	0	0	0	1
616	Poland	1	0.67678503	15	western	118295	4.9	0	0	0	0	1
616	Poland	2	0.763877031	15	western	118295	4.9	0	0	0	0	1
616	Poland	3	0.67678503	15	western	118295	4.9	0	0	0	0	1
616	Poland	4	0.722469386	15	western	118295	4.9	0	0	0	0	1
616	Poland	5	0.801678059	15	western	118295	4.9	0	0	0	0	1
616	Poland	6	0.952937668	15	western	118295	4.9	0	0	0	0	1
616	Poland	7	0.952937668	15	western	118295	4.9	0	0	0	0	1
616	Poland	8	1.153875814	15	western	118295	4.9	0	0	0	0	1
616	Poland	9	1.313571968	15	western	118295	4.9	0	0	0	0	1
616	Poland	10	1.412695692	15	western	118295	4.9	0	0	0	0	1
616	Poland	11	1.403755191	15	western	118295	4.9	0	0	0	0	1
616	Poland	12	1.507828896	15	western	118295	4.9	0	0	0	0	1
616	Poland	13	1.528685358	15	western	118295	4.9	0	0	0	0	1
616	Poland	14	1.579840737	15	western	118295	4.9	0	0	0	0	1
616	Poland	15	1.643324343	15	western	118295	4.9	0	0	0	0	1
56	Belgium	1	0.545183368	15	western	84248	27.8	2	0	0	0	1
56	Belgium	2	1.285512302	15	western	84248	27.8	2	0	0	0	1
56	Belgium	3	1.474580452	15	western	84248	27.8	2	0	0	0	1
56	Belgium	4	1.762641058	15	western	84248	27.8	2	0	0	0	1
56	Belgium	5	2.036517114	15	western	84248	27.8	2	0	0	0	1
56	Belgium	6	2.089223122	15	western	84248	27.8	2	0	0	0	1
56	Belgium	7	2.113358331	15	western	84248	27.8	2	0	0	0	1
56	Belgium	8	2.248446561	15	western	84248	27.8	2	0	0	0	1
56	Belgium	9	2.393343518	15	western	84248	27.8	2	0	0	0	1
56	Belgium	10	2.42881649	15	western	84248	27.8	2	0	0	0	1
56	Belgium	11	2.574539384	15	western	84248	27.8	2	0	0	0	1
56	Belgium	12	2.667370756	15	western	84248	27.8	2	0	0	0	1
56	Belgium	13	2.734083413	15	western	84248	27.8	2	0	0	0	1
56	Belgium	14	2.769169731	15	western	84248	27.8	2	0	0	0	1
56	Belgium	15	2.929866784	15	western	84248	27.8	2	0	0	0	1
56	Belgium	16	2.975713893	15	western	84248	27.8	2	0	0	0	1
56	Belgium	17	3.062351051	15	western	84248	27.8	2	0	0	0	1
56	Belgium	18	3.096605205	15	western	84248	27.8	2	0	0	0	1
56	Belgium	19	3.130615807	15	western	84248	27.8	2	0	0	0	1
56	Belgium	20	3.114528921	15	western	84248	27.8	2	0	0	0	1
56	Belgium	21	3.149381096	15	western	84248	27.8	2	0	0	0	1
56	Belgium	22	3.254425046	15	western	84248	27.8	2	0	0	0	1
56	Belgium	23	3.342191654	15	western	84248	27.8	2	0	0	0	1
442	Luxembourg	2	1.521438846	13	western	176953	31	2	0	0	0	1
442	Luxembourg	3	1.521438846	13	western	176953	31	2	0	0	0	1
442	Luxembourg	4	1.521438846	13	western	176953	31	2	0	0	0	1
442	Luxembourg	5	1.521438846	13	western	176953	31	2	0	0	0	1
442	Luxembourg	6	1.521438846	13	western	176953	31	2	0	0	0	1
442	Luxembourg	7	1.521438846	13	western	176953	31	2	0	0	0	1
442	Luxembourg	8	1.998555744	13	western	176953	31	2	0	0	0	1
442	Luxembourg	9	2.123492301	13	western	176953	31	2	0	0	0	1
442	Luxembourg	10	2.366531284	13	western	176953	31	2	0	0	0	1
442	Luxembourg	11	2.366531284	13	western	176953	31	2	0	0	0	1
442	Luxembourg	12	2.299585739	13	western	176953	31	2	0	0	0	1
442	Luxembourg	13	2.123492301	13	western	176953	31	2	0	0	0	1
442	Luxembourg	14	1.998555744	13	western	176953	31	2	0	0	0	1
442	Luxembourg	15	1.521438846	13	western	176953	31	2	0	0	0	1
442	Luxembourg	16	2.366531284	13	western	176953	31	2	0	0	0	1
442	Luxembourg	17	2.521433617	13	western	176953	31	2	0	0	0	1
442	Luxembourg	18	2.635377171	13	western	176953	31	2	0	0	0	1
442	Luxembourg	19	2.66756128	13	western	176953	31	2	0	0	0	1
442	Luxembourg	20	2.66756128	13	western	176953	31	2	0	0	0	1
442	Luxembourg	21	2.66756128	13	western	176953	31	2	0	0	0	1
442	Luxembourg	22	2.600614645	13	western	176953	31	2	0	0	0	1
442	Luxembourg	23	2.521433617	13	western	176953	31	2	0	0	0	1
442	Luxembourg	24	2.475675546	13	western	176953	31	2	0	0	0	1
442	Luxembourg	25	2.635377171	13	western	176953	31	2	0	0	0	1
442	Luxembourg	26	2.600614645	13	western	176953	31	2	0	0	0	1
442	Luxembourg	27	2.66756128	13	western	176953	31	2	0	0	0	1
442	Luxembourg	28	2.857225719	13	western	176953	31	2	0	0	0	1
752	Sweden	1	0.77298145	17	western	54700	13.2	1	0	0	0	1
752	Sweden	2	1.074011446	17	western	54700	13.2	1	0	0	0	1
752	Sweden	3	1.140947771	17	western	54700	13.2	1	0	0	0	1
752	Sweden	4	1.250102705	17	western	54700	13.2	1	0	0	0	1
752	Sweden	5	1.250102705	17	western	54700	13.2	1	0	0	0	1
752	Sweden	6	1.409797913	17	western	54700	13.2	1	0	0	0	1
752	Sweden	7	1.409797913	17	western	54700	13.2	1	0	0	0	1
752	Sweden	8	1.409797913	17	western	54700	13.2	1	0	0	0	1
752	Sweden	9	1.471936805	17	western	54700	13.2	1	0	0	0	1
752	Sweden	10	1.710819457	17	western	54700	13.2	1	0	0	0	1
752	Sweden	11	1.710819457	17	western	54700	13.2	1	0	0	0	1
752	Sweden	12	1.958606881	17	western	54700	13.2	1	0	0	0	1
752	Sweden	13	2.147107196	17	western	54700	13.2	1	0	0	0	1
752	Sweden	14	2.182340457	17	western	54700	13.2	1	0	0	0	1
752	Sweden	15	2.165081027	17	western	54700	13.2	1	0	0	0	1
752	Sweden	16	2.312883674	17	western	54700	13.2	1	0	0	0	1
752	Sweden	17	2.352753481	17	western	54700	13.2	1	0	0	0	1
752	Sweden	18	2.463167066	17	western	54700	13.2	1	0	0	0	1
752	Sweden	19	2.551121713	17	western	54700	13.2	1	0	0	0	1
752	Sweden	20	2.64415389	17	western	54700	13.2	1	0	0	0	1
752	Sweden	21	2.651875727	17	western	54700	13.2	1	0	0	0	1
752	Sweden	22	2.640241863	17	western	54700	13.2	1	0	0	0	1
752	Sweden	23	2.672426688	17	western	54700	13.2	1	0	0	0	1
752	Sweden	24	2.785808008	17	western	54700	13.2	1	0	0	0	1
752	Sweden	25	2.856154687	17	western	54700	13.2	1	0	0	0	1
578	Norway	1	0.54740546	17	western	121034	5.1	0	0	0	0	1
578	Norway	2	1.024567757	17	western	121034	5.1	0	0	0	0	1
578	Norway	3	0.848497018	17	western	121034	5.1	0	0	0	0	1
578	Norway	4	0.848497018	17	western	121034	5.1	0	0	0	0	1
578	Norway	5	1.246424715	17	western	121034	5.1	0	0	0	0	1
578	Norway	6	1.325597753	17	western	121034	5.1	0	0	0	0	1
578	Norway	7	1.149496233	17	western	121034	5.1	0	0	0	0	1
578	Norway	8	1.149496233	17	western	121034	5.1	0	0	0	0	1
578	Norway	9	1.246424715	17	western	121034	5.1	0	0	0	0	1
578	Norway	10	1.149496233	17	western	121034	5.1	0	0	0	0	1
578	Norway	11	1.246424715	17	western	121034	5.1	0	0	0	0	1
578	Norway	12	1.392538679	17	western	121034	5.1	0	0	0	0	1
578	Norway	13	1.501689012	17	western	121034	5.1	0	0	0	0	1
578	Norway	14	1.626627749	17	western	121034	5.1	0	0	0	0	1
578	Norway	15	1.626627749	17	western	121034	5.1	0	0	0	0	1
578	Norway	16	1.69357747	17	western	121034	5.1	0	0	0	0	1
578	Norway	17	1.69357747	17	western	121034	5.1	0	0	0	0	1
578	Norway	18	1.75156392	17	western	121034	5.1	0	0	0	0	1
578	Norway	19	1.889867318	17	western	121034	5.1	0	0	0	0	1
578	Norway	20	1.889867318	17	western	121034	5.1	0	0	0	0	1
578	Norway	21	1.927657744	17	western	121034	5.1	0	0	0	0	1
578	Norway	22	2.024567757	17	western	121034	5.1	0	0	0	0	1
578	Norway	23	1.978810267	17	western	121034	5.1	0	0	0	0	1
578	Norway	24	1.978810267	17	western	121034	5.1	0	0	0	0	1
578	Norway	25	2.048049285	17	western	121034	5.1	0	0	0	0	1
246	Finland	1	0.559667278	24	western	36500	6.8	0	0	0	0	1
246	Finland	2	1.036748629	24	western	36500	6.8	0	0	0	0	1
246	Finland	3	1.036748629	24	western	36500	6.8	0	0	0	0	1
246	Finland	4	1.337798577	24	western	36500	6.8	0	0	0	0	1
246	Finland	5	1.462727338	24	western	36500	6.8	0	0	0	0	1
246	Finland	6	1.559643336	24	western	36500	6.8	0	0	0	0	1
246	Finland	7	1.559643336	24	western	36500	6.8	0	0	0	0	1
246	Finland	8	1.673583005	24	western	36500	6.8	0	0	0	0	1
246	Finland	9	1.559643336	24	western	36500	6.8	0	0	0	0	1
246	Finland	10	1.559643336	24	western	36500	6.8	0	0	0	0	1
246	Finland	11	1.513883186	24	western	36500	6.8	0	0	0	0	1
246	Finland	12	1.638818597	24	western	36500	6.8	0	0	0	0	1
246	Finland	13	1.559643336	24	western	36500	6.8	0	0	0	0	1
246	Finland	14	1.559643336	24	western	36500	6.8	0	0	0	0	1
246	Finland	15	1.735734596	24	western	36500	6.8	0	0	0	0	1
246	Finland	16	1.735734596	24	western	36500	6.8	0	0	0	0	1
208	Denmark	1	0.55278985	16	western	70983	8.5	1	0	0	0	1
208	Denmark	2	1.154910646	16	western	70983	8.5	1	0	0	0	1
208	Denmark	3	1.154910646	16	western	70983	8.5	1	0	0	0	1
208	Denmark	4	1.331001905	16	western	70983	8.5	1	0	0	0	1
208	Denmark	5	1.455925441	16	western	70983	8.5	1	0	0	0	1
208	Denmark	6	1.632021767	16	western	70983	8.5	1	0	0	0	1
208	Denmark	7	1.507086408	16	western	70983	8.5	1	0	0	0	1
208	Denmark	8	1.85387457	16	western	70983	8.5	1	0	0	0	1
208	Denmark	9	1.967814648	16	western	70983	8.5	1	0	0	0	1
208	Denmark	10	1.950783367	16	western	70983	8.5	1	0	0	0	1
208	Denmark	11	2	16	western	70983	8.5	1	0	0	0	1
208	Denmark	12	2.143907467	16	western	70983	8.5	1	0	0	0	1
208	Denmark	13	2.165627096	16	western	70983	8.5	1	0	0	0	1
208	Denmark	14	2.154901526	16	western	70983	8.5	1	0	0	0	1
208	Denmark	15	2.186309212	16	western	70983	8.5	1	0	0	0	1
208	Denmark	16	2.243038049	16	western	70983	8.5	1	0	0	0	1
208	Denmark	17	2.268844644	16	western	70983	8.5	1	0	0	0	1
208	Denmark	18	2.316270262	16	western	70983	8.5	1	0	0	0	1
208	Denmark	19	2.37891729	16	western	70983	8.5	1	0	0	0	1
208	Denmark	20	2.477121255	16	western	70983	8.5	1	0	0	0	1
208	Denmark	21	2.50223178	16	western	70983	8.5	1	0	0	0	1
208	Denmark	22	2.471920689	16	western	70983	8.5	1	0	0	0	1
208	Denmark	23	2.455931521	16	western	70983	8.5	1	0	0	0	1
208	Denmark	24	2.397940009	16	western	70983	8.5	1	0	0	0	1
756	Switzerland	1	0.669037801	13	western	167429	13.3	1	0	0	0	1
756	Switzerland	2	0.845160078	13	western	167429	13.3	1	0	0	0	1
756	Switzerland	3	0.845160078	13	western	167429	13.3	1	0	0	0	1
756	Switzerland	4	1.06703364	13	western	167429	13.3	1	0	0	0	1
756	Switzerland	5	1.32230201	13	western	167429	13.3	1	0	0	0	1
756	Switzerland	6	1.368045026	13	western	167429	13.3	1	0	0	0	1
756	Switzerland	7	1.368045026	13	western	167429	13.3	1	0	0	0	1
756	Switzerland	8	1.544142488	13	western	167429	13.3	1	0	0	0	1
756	Switzerland	9	1.51417572	13	western	167429	13.3	1	0	0	0	1
756	Switzerland	10	1.710472782	13	western	167429	13.3	1	0	0	0	1
756	Switzerland	11	1.845172484	13	western	167429	13.3	1	0	0	0	1
756	Switzerland	12	1.991296975	13	western	167429	13.3	1	0	0	0	1
756	Switzerland	13	1.980834784	13	western	167429	13.3	1	0	0	0	1
756	Switzerland	14	2.021263743	13	western	167429	13.3	1	0	0	0	1
756	Switzerland	15	2.092324056	13	western	167429	13.3	1	0	0	0	1
756	Switzerland	16	2.146199378	13	western	167429	13.3	1	0	0	0	1
756	Switzerland	17	2.389238756	13	western	167429	13.3	1	0	0	0	1
756	Switzerland	18	2.504769804	13	western	167429	13.3	1	0	0	0	1
756	Switzerland	19	2.595935805	13	western	167429	13.3	1	0	0	0	1
756	Switzerland	20	2.601045816	13	western	167429	13.3	1	0	0	0	1
756	Switzerland	21	2.651350713	13	western	167429	13.3	1	0	0	0	1
756	Switzerland	22	2.694384925	13	western	167429	13.3	1	0	0	0	1
756	Switzerland	23	2.625728022	13	western	167429	13.3	1	0	0	0	1
756	Switzerland	24	2.846615417	13	western	167429	13.3	1	0	0	0	1
756	Switzerland	25	2.912117324	13	western	167429	13.3	1	0	0	0	1
756	Switzerland	26	2.937423099	13	western	167429	13.3	1	0	0	0	1
756	Switzerland	27	2.862203557	13	western	167429	13.3	1	0	0	0	1
756	Switzerland	28	2.88918737	13	western	167429	13.3	1	0	0	0	1
756	Switzerland	29	2.731661276	13	western	167429	13.3	1	0	0	0	1
756	Switzerland	30	2.594219019	13	western	167429	13.3	1	0	0	0	1
300	Greece	1	0.571009672	15	western	28584	6.4	0	0	0	0	1
300	Greece	2	0.872097974	15	western	28584	6.4	0	0	0	0	1
300	Greece	3	1.224274014	15	western	28584	6.4	0	0	0	0	1
300	Greece	4	1.270026322	15	western	28584	6.4	0	0	0	0	1
300	Greece	5	1.349199794	15	western	28584	6.4	0	0	0	0	1
300	Greece	6	1.446117581	15	western	28584	6.4	0	0	0	0	1
300	Greece	7	1.41615769	15	western	28584	6.4	0	0	0	0	1
300	Greece	8	1.38397685	15	western	28584	6.4	0	0	0	0	1
300	Greece	9	1.38397685	15	western	28584	6.4	0	0	0	0	1
300	Greece	10	1.446117581	15	western	28584	6.4	0	0	0	0	1
300	Greece	11	1.52530401	15	western	28584	6.4	0	0	0	0	1
300	Greece	12	1.592243396	15	western	28584	6.4	0	0	0	0	1
300	Greece	13	1.631758214	15	western	28584	6.4	0	0	0	0	1
300	Greece	14	1.612444763	15	western	28584	6.4	0	0	0	0	1
300	Greece	15	1.592243396	15	western	28584	6.4	0	0	0	0	1
300	Greece	16	1.592243396	15	western	28584	6.4	0	0	0	0	1
300	Greece	17	1.667966331	15	western	28584	6.4	0	0	0	0	1
300	Greece	18	1.650239507	15	western	28584	6.4	0	0	0	0	1
300	Greece	19	1.732425929	15	western	28584	6.4	0	0	0	0	1
300	Greece	20	1.717187685	15	western	28584	6.4	0	0	0	0	1
300	Greece	21	1.605822012	15	western	28584	6.4	0	0	0	0	1
826	United Kingdom	1	0.682686478	11	western	243421	26.7	2	0	0	0	1
826	United Kingdom	2	0.941014244	11	western	243421	26.7	2	0	0	0	1
826	United Kingdom	3	1.16879202	11	western	243421	26.7	2	0	0	0	1
826	United Kingdom	4	1.177565356	11	western	243421	26.7	2	0	0	0	1
826	United Kingdom	5	1.447080472	11	western	243421	26.7	2	0	0	0	1
826	United Kingdom	6	1.568506797	11	western	243421	26.7	2	0	0	0	1
826	United Kingdom	7	1.630885321	11	western	243421	26.7	2	0	0	0	1
826	United Kingdom	8	1.72901892	11	western	243421	26.7	2	0	0	0	1
826	United Kingdom	9	1.822991411	11	western	243421	26.7	2	0	0	0	1
826	United Kingdom	10	1.844085575	11	western	243421	26.7	2	0	0	0	1
826	United Kingdom	11	1.92264762	11	western	243421	26.7	2	0	0	0	1
826	United Kingdom	12	1.934967842	11	western	243421	26.7	2	0	0	0	1
826	United Kingdom	13	2.016419047	11	western	243421	26.7	2	0	0	0	1
826	United Kingdom	14	2.158027594	11	western	243421	26.7	2	0	0	0	1
826	United Kingdom	15	2.313656347	11	western	243421	26.7	2	0	0	0	1
826	United Kingdom	16	2.384935548	11	western	243421	26.7	2	0	0	0	1
826	United Kingdom	17	2.454031893	11	western	243421	26.7	2	0	0	0	1
826	United Kingdom	18	2.561743998	11	western	243421	26.7	2	0	0	0	1
826	United Kingdom	19	2.727309409	11	western	243421	26.7	2	0	0	0	1
826	United Kingdom	20	2.757811143	11	western	243421	26.7	2	0	0	0	1
826	United Kingdom	21	2.854629668	11	western	243421	26.7	2	0	0	0	1
826	United Kingdom	22	2.941746405	11	western	243421	26.7	2	0	0	0	1
826	United Kingdom	23	2.976221093	11	western	243421	26.7	2	0	0	0	1
826	United Kingdom	24	2.932071755	11	western	243421	26.7	2	0	0	0	1
826	United Kingdom	25	2.988877204	11	western	243421	26.7	2	0	0	0	1
826	United Kingdom	26	2.966680862	11	western	243421	26.7	2	0	0	0	1
372	Ireland	1	0.617105231	18	western	42484	13.2	1	0	0	0	1
372	Ireland	2	0.918135226	18	western	42484	13.2	1	0	0	0	1
372	Ireland	3	1.219139002	18	western	42484	13.2	1	0	0	0	1
372	Ireland	4	1.219139002	18	western	42484	13.2	1	0	0	0	1
372	Ireland	5	1.395239001	18	western	42484	13.2	1	0	0	0	1
372	Ireland	6	1.821205548	18	western	42484	13.2	1	0	0	0	1
372	Ireland	7	1.872354429	18	western	42484	13.2	1	0	0	0	1
372	Ireland	8	2.094205509	18	western	42484	13.2	1	0	0	0	1
372	Ireland	9	2.208148324	18	western	42484	13.2	1	0	0	0	1
372	Ireland	10	2.270294438	18	western	42484	13.2	1	0	0	0	1
372	Ireland	11	2.333086388	18	western	42484	13.2	1	0	0	0	1
372	Ireland	12	2.416424138	18	western	42484	13.2	1	0	0	0	1
372	Ireland	13	2.409474929	18	western	42484	13.2	1	0	0	0	1
372	Ireland	14	2.486314274	18	western	42484	13.2	1	0	0	0	1
372	Ireland	15	2.536160578	18	western	42484	13.2	1	0	0	0	1
372	Ireland	16	2.556601578	18	western	42484	13.2	1	0	0	0	1
372	Ireland	17	2.566472847	18	western	42484	13.2	1	0	0	0	1
372	Ireland	18	2.666300779	18	western	42484	13.2	1	0	0	0	1
372	Ireland	19	2.702254715	18	western	42484	13.2	1	0	0	0	1
352	Iceland	2	1.739572344	20	western	34125	4.9	0	0	0	0	1
352	Iceland	3	1.739572344	20	western	34125	4.9	0	0	0	0	1
352	Iceland	4	1.739572344	20	western	34125	4.9	0	0	0	0	1
352	Iceland	5	1.739572344	20	western	34125	4.9	0	0	0	0	1
352	Iceland	6	2.04060234	20	western	34125	4.9	0	0	0	0	1
352	Iceland	7	1.739572344	20	western	34125	4.9	0	0	0	0	1
352	Iceland	8	1.739572344	20	western	34125	4.9	0	0	0	0	1
352	Iceland	9	1.739572344	20	western	34125	4.9	0	0	0	0	1
352	Iceland	10	1.739572344	20	western	34125	4.9	0	0	0	0	1
352	Iceland	16	2.04060234	20	western	34125	4.9	0	0	0	0	1
352	Iceland	17	2.04060234	20	western	34125	4.9	0	0	0	0	1
352	Iceland	18	2.04060234	20	western	34125	4.9	0	0	0	0	1
352	Iceland	19	2.04060234	20	western	34125	4.9	0	0	0	0	1
352	Iceland	20	2.341630358	20	western	34125	4.9	0	0	0	0	1
352	Iceland	21	2.04060234	20	western	34125	4.9	0	0	0	0	1
352	Iceland	22	2.262448717	20	western	34125	4.9	0	0	0	0	1
840	United States of America	1	0.61898892	12	western	2378143	19.3	2	0	0	0	1
840	United States of America	2	0.799340549	12	western	2378143	19.3	2	0	0	0	1
840	United States of America	3	0.754959588	12	western	2378143	19.3	2	0	0	0	1
840	United States of America	4	1.067517202	12	western	2378143	19.3	2	0	0	0	1
840	United States of America	5	1.193013227	12	western	2378143	19.3	2	0	0	0	1
840	United States of America	6	1.346392098	12	western	2378143	19.3	2	0	0	0	1
840	United States of America	7	1.429929836	12	western	2378143	19.3	2	0	0	0	1
840	United States of America	8	1.600068535	12	western	2378143	19.3	2	0	0	0	1
840	United States of America	9	1.684108949	12	western	2378143	19.3	2	0	0	0	1
840	United States of America	10	1.766940521	12	western	2378143	19.3	2	0	0	0	1
840	United States of America	11	1.878498816	12	western	2378143	19.3	2	0	0	0	1
840	United States of America	12	1.990871405	12	western	2378143	19.3	2	0	0	0	1
840	United States of America	13	2.018970809	12	western	2378143	19.3	2	0	0	0	1
840	United States of America	14	2.112819415	12	western	2378143	19.3	2	0	0	0	1
840	United States of America	15	2.230995278	12	western	2378143	19.3	2	0	0	0	1
840	United States of America	16	2.321902765	12	western	2378143	19.3	2	0	0	0	1
840	United States of America	17	2.373294602	12	western	2378143	19.3	2	0	0	0	1
840	United States of America	18	2.453747834	12	western	2378143	19.3	2	0	0	0	1
840	United States of America	19	2.513290864	12	western	2378143	19.3	2	0	0	0	1
840	United States of America	20	2.532180885	12	western	2378143	19.3	2	0	0	0	1
840	United States of America	21	2.553711944	12	western	2378143	19.3	2	0	0	0	1
840	United States of America	22	2.621665367	12	western	2378143	19.3	2	0	0	0	1
840	United States of America	23	2.651190759	12	western	2378143	19.3	2	0	0	0	1
124	Canada	1	0.680244837	15	western	384185	5.4	0	0	0	0	1
124	Canada	2	0.767378524	15	western	384185	5.4	0	0	0	0	1
124	Canada	3	0.680244837	15	western	384185	5.4	0	0	0	0	1
124	Canada	4	0.725993259	15	western	384185	5.4	0	0	0	0	1
124	Canada	5	0.902057311	15	western	384185	5.4	0	0	0	0	1
124	Canada	6	0.956408571	15	western	384185	5.4	0	0	0	0	1
124	Canada	7	1.08767496	15	western	384185	5.4	0	0	0	0	1
124	Canada	8	1.140916377	15	western	384185	5.4	0	0	0	0	1
124	Canada	9	1.270026322	15	western	384185	5.4	0	0	0	0	1
124	Canada	10	1.282259483	15	western	384185	5.4	0	0	0	0	1
124	Canada	11	1.257438567	15	western	384185	5.4	0	0	0	0	1
124	Canada	12	1.458350742	15	western	384185	5.4	0	0	0	0	1
124	Canada	13	1.481829451	15	western	384185	5.4	0	0	0	0	1
124	Canada	14	1.47414339	15	western	384185	5.4	0	0	0	0	1
124	Canada	15	1.618048097	15	western	384185	5.4	0	0	0	0	1
124	Canada	16	1.826327527	15	western	384185	5.4	0	0	0	0	1
124	Canada	17	1.878245965	15	western	384185	5.4	0	0	0	0	1
124	Canada	18	1.99077382	15	western	384185	5.4	0	0	0	0	1
124	Canada	19	2.056371179	15	western	384185	5.4	0	0	0	0	1
124	Canada	20	2.109774222	15	western	384185	5.4	0	0	0	0	1
124	Canada	21	2.120991574	15	western	384185	5.4	0	0	0	0	1
484	Mexico	1	0.791830948	18	latin_america	17184	11	1	0	1	0	0
484	Mexico	2	0.897352134	18	latin_america	17184	11	1	0	1	0	0
484	Mexico	3	1.002684313	18	latin_america	17184	11	1	0	1	0	0
484	Mexico	4	1.134240876	18	latin_america	17184	11	1	0	1	0	0
484	Mexico	5	1.2067989	18	latin_america	17184	11	1	0	1	0	0
484	Mexico	6	1.204011395	18	latin_america	17184	11	1	0	1	0	0
218	Ecuador	1	0.779380011	7	latin_america	13039	28.7	2	0	1	0	0
218	Ecuador	2	0.779380011	7	latin_america	13039	28.7	2	0	1	0	0
218	Ecuador	3	1.159567193	7	latin_america	13039	28.7	2	0	1	0	0
218	Ecuador	4	1.256501266	7	latin_america	13039	28.7	2	0	1	0	0
218	Ecuador	5	1.460612227	7	latin_america	13039	28.7	2	0	1	0	0
218	Ecuador	6	1.422819565	7	latin_america	13039	28.7	2	0	1	0	0
218	Ecuador	7	1.511763078	7	latin_america	13039	28.7	2	0	1	0	0
218	Ecuador	8	1.511763078	7	latin_america	13039	28.7	2	0	1	0	0
218	Ecuador	9	1.557519232	7	latin_america	13039	28.7	2	0	1	0	0
218	Ecuador	10	1.571755402	7	latin_america	13039	28.7	2	0	1	0	0
218	Ecuador	11	1.598910824	7	latin_america	13039	28.7	2	0	1	0	0
218	Ecuador	12	1.733614501	7	latin_america	13039	28.7	2	0	1	0	0
218	Ecuador	13	2.101588995	7	latin_america	13039	28.7	2	0	1	0	0
218	Ecuador	14	2.071624299	7	latin_america	13039	28.7	2	0	1	0	0
218	Ecuador	15	2.133478231	7	latin_america	13039	28.7	2	0	1	0	0
218	Ecuador	16	2.21393724	7	latin_america	13039	28.7	2	0	1	0	0
218	Ecuador	17	2.18420293	7	latin_america	13039	28.7	2	0	1	0	0
218	Ecuador	18	1.931656157	7	latin_america	13039	28.7	2	0	1	0	0
218	Ecuador	19	2.08039918	7	latin_america	13039	28.7	2	0	1	0	0
218	Ecuador	20	1.983490972	7	latin_america	13039	28.7	2	0	1	0	0
152	Chile	1	0.743509765	21	latin_america	54864	8.8	1	0	1	0	0
152	Chile	2	0.743509765	21	latin_america	54864	8.8	1	0	1	0	0
152	Chile	3	0.947629747	21	latin_america	54864	8.8	1	0	1	0	0
152	Chile	4	1.085932446	21	latin_america	54864	8.8	1	0	1	0	0
152	Chile	5	1.123721006	21	latin_america	54864	8.8	1	0	1	0	0
152	Chile	6	1.220631019	21	latin_america	54864	8.8	1	0	1	0	0
152	Chile	7	1.32331399	21	latin_america	54864	8.8	1	0	1	0	0
152	Chile	8	1.386980257	21	latin_america	54864	8.8	1	0	1	0	0
152	Chile	9	1.36677772	21	latin_america	54864	8.8	1	0	1	0	0
152	Chile	10	1.442495447	21	latin_america	54864	8.8	1	0	1	0	0
152	Chile	11	1.47052809	21	latin_america	54864	8.8	1	0	1	0	0
591	Panama	1	0.989360814	13	latin_america	7333	18	2	0	1	0	0
591	Panama	2	1.387318625	13	latin_america	7333	18	2	0	1	0	0
591	Panama	3	1.387318625	13	latin_america	7333	18	2	0	1	0	0
591	Panama	4	1.387318625	13	latin_america	7333	18	2	0	1	0	0
591	Panama	5	1.466496904	13	latin_america	7333	18	2	0	1	0	0
591	Panama	6	1.729747779	13	latin_america	7333	18	2	0	1	0	0
591	Panama	7	1.729747779	13	latin_america	7333	18	2	0	1	0	0
591	Panama	8	1.943623103	13	latin_america	7333	18	2	0	1	0	0
591	Panama	9	1.989383066	13	latin_america	7333	18	2	0	1	0	0
591	Panama	10	2.010571306	13	latin_america	7333	18	2	0	1	0	0
591	Panama	11	1.943623103	13	latin_america	7333	18	2	0	1	0	0
591	Panama	12	1.989383066	13	latin_america	7333	18	2	0	1	0	0
591	Panama	13	1.918800683	13	latin_america	7333	18	2	0	1	0	0
591	Panama	14	1.989383066	13	latin_america	7333	18	2	0	1	0	0
591	Panama	15	2.068564313	13	latin_america	7333	18	2	0	1	0	0
591	Panama	16	2.050078004	13	latin_america	7333	18	2	0	1	0	0
591	Panama	17	2.030773729	13	latin_america	7333	18	2	0	1	0	0
591	Panama	18	2.02414483	13	latin_america	7333	18	2	0	1	0	0
76	Brazil	1	0.643057684	11	latin_america	54824	14.4	1	0	1	0	0
76	Brazil	2	0.751125072	11	latin_america	54824	14.4	1	0	1	0	0
76	Brazil	3	0.80631567	11	latin_america	54824	14.4	1	0	1	0	0
76	Brazil	4	0.88337749	11	latin_america	54824	14.4	1	0	1	0	0
76	Brazil	5	0.934498451	11	latin_america	54824	14.4	1	0	1	0	0
76	Brazil	6	0.988870966	11	latin_america	54824	14.4	1	0	1	0	0
76	Brazil	7	1.073681699	11	latin_america	54824	14.4	1	0	1	0	0
76	Brazil	8	1.153448989	11	latin_america	54824	14.4	1	0	1	0	0
76	Brazil	9	1.24743313	11	latin_america	54824	14.4	1	0	1	0	0
76	Brazil	10	1.328563069	11	latin_america	54824	14.4	1	0	1	0	0
76	Brazil	11	1.416424138	11	latin_america	54824	14.4	1	0	1	0	0
76	Brazil	12	1.435111433	11	latin_america	54824	14.4	1	0	1	0	0
76	Brazil	13	1.474420247	11	latin_america	54824	14.4	1	0	1	0	0
76	Brazil	14	1.546110622	11	latin_america	54824	14.4	1	0	1	0	0
76	Brazil	15	1.573173413	11	latin_america	54824	14.4	1	0	1	0	0
32	Argentina	1	0.768860001	14	latin_america	14850	12.1	1	0	1	0	0
32	Argentina	2	0.831037486	14	latin_america	14850	12.1	1	0	1	0	0
32	Argentina	3	0.80106053	14	latin_america	14850	12.1	1	0	1	0	0
32	Argentina	4	0.859018144	14	latin_america	14850	12.1	1	0	1	0	0
32	Argentina	5	0.734079407	14	latin_america	14850	12.1	1	0	1	0	0
32	Argentina	6	0.80106053	14	latin_america	14850	12.1	1	0	1	0	0
32	Argentina	7	0.831037486	14	latin_america	14850	12.1	1	0	1	0	0
32	Argentina	8	0.88536122	14	latin_america	14850	12.1	1	0	1	0	0
32	Argentina	9	0.933689709	14	latin_america	14850	12.1	1	0	1	0	0
32	Argentina	10	0.997342691	14	latin_america	14850	12.1	1	0	1	0	0
32	Argentina	11	0.997342691	14	latin_america	14850	12.1	1	0	1	0	0
32	Argentina	12	1.069889997	14	latin_america	14850	12.1	1	0	1	0	0
32	Argentina	13	1.10720997	14	latin_america	14850	12.1	1	0	1	0	0
604	Peru	1	0.571708832	16	latin_america	12669	6.7	0	0	1	0	0
604	Peru	2	0.834992604	16	latin_america	12669	6.7	0	0	1	0	0
604	Peru	3	0.834992604	16	latin_america	12669	6.7	0	0	1	0	0
604	Peru	4	0.997692118	16	latin_america	12669	6.7	0	0	1	0	0
604	Peru	5	1.115810141	16	latin_america	12669	6.7	0	0	1	0	0
604	Peru	6	1.349879487	16	latin_america	12669	6.7	0	0	1	0	0
604	Peru	7	1.384640101	16	latin_america	12669	6.7	0	0	1	0	0
604	Peru	8	1.427047698	16	latin_america	12669	6.7	0	0	1	0	0
604	Peru	9	1.48377267	16	latin_america	12669	6.7	0	0	1	0	0
604	Peru	10	1.517855419	16	latin_america	12669	6.7	0	0	1	0	0
604	Peru	11	1.446785619	16	latin_america	12669	6.7	0	0	1	0	0
604	Peru	12	1.509578837	16	latin_america	12669	6.7	0	0	1	0	0
604	Peru	13	1.546912643	16	latin_america	12669	6.7	0	0	1	0	0
